# Supplementary material for: Differences in Eotaxin Serum Levels between Polytraumatized Patients with and without Concomitant Traumatic Brain Injury—A Matched Pair Analysis
Source: J Clin Med. 2024 Jul 19;13(14):4218. doi: 10.3390/jcm13144218 (PMC11277900; doi:10.3390/jcm13144218)
Supplement: Supplementary file 1 [file jcm-13-04218-s001.zip]

Archive with 1 entries (1 files):
- jcm-3078318-supplementary.pdf
